# Supplementary material for: Genomic Comparison of the P-ATPase Gene Family in Four Cotton Species and Their Expression Patterns in Gossypium hirsutum
Source: Molecules. 2018 May 5;23(5):1092. doi: 10.3390/molecules23051092 (PMC6102550; doi:10.3390/molecules23051092)
Supplement: Supplementary file 1 [file molecules-23-01092-s001.zip]

Archive with 9 entries (8 files):
- Supplementary files/
- Supplementary files/Protein sequences of four cotton species and Arabidopsis.docx
- Supplementary files/Raw data.xlsx
- Supplementary files/Response to Referees.docx
- Supplementary files/Table S1.docx
- Supplementary files/Table S2.docx
- Supplementary files/Table S3.xlsx
- Supplementary files/Table S4.xlsx
- Supplementary files/Table S5.docx
