# Supplementary material for: Genomic Comparison of the P-ATPase Gene Family in Four Cotton Species and Their Expression Patterns in Gossypium hirsutum
Source: Molecules. 2018 May 5;23(5):1092. doi: 10.3390/molecules23051092 (PMC6102550; doi:10.3390/molecules23051092)
Supplement: Supplementary file 1 [file molecules-23-01092-s001.zip › Supplementary files/Raw data.xlsx]

## Sheet: Sheet1
Proanthocyanidins content	DPA	Soluble PAs	Unsoluble PAs
	6d	40.16	51.73
	12d	89.38	78.4
	18d	63.72	60.61
	24d	36.87	44.33
	30d	21.91	25.6
Relative expression	DPA	GhAHA1	GhAHA2	GhAHA3	GhAHA4	GhAHA5	GhAHA6	GhAHA7	GhAHA8	GhAHA9	GhAHA10	GhAHA11	GhAHA12	GhAHA13	GhAHA14	GhAHA15	GhAHA16	GhAHA17	GhAHA18	GhAHA19	GhAHA20	GhAHA21	GhAHA22	GhAHA23	GhAHA24	GhAHA25	GhAHA26	GhAHA27	GhAHA28	GhAHA29	GhAHA30	GhAHA31	GhUBQ7
	6d	1	1	1	0	1	1	1	1	1	1	1	1	1	0	1	1	1	1	1	1	1	1	1	1	1	1	1	0	1	1	0	22.6061
	12d	12.8981	3.84698	0.716946	0	2.06148	1.53309	3.02593	7.68457	5.59946	2.73599	3.36393	0.469389	0.0654968	0	1.07952	0.441627	2.48286	0.187778	0.0696302	0.270478	0.0919479	0.142524	0.36221	2.64438	1.34043	0.181414	0.072099	1	0	0.494604	0	23.8067
	18d	14.7099	20.9878	10.7979	1	1.41333	42.3547	7.96494	33.2586	18.5453	6.37079	7.60052	3.34942	1.47604	1	14.5094	1.15177	0.207703	0.18213	0.572751	0.35893	0.0603326	0.0830928	4.71315	28.3379	18.0759	2.83596	0.343127	5.97606	10.4243	10.1489	1	25.5538
	24d	8.21559	28.7335	8.33949	0.716946	1.18311	1.71999	2.91317	4.67226	5.21523	5.85666	3.10168	0.696271	0.1563	0.81838	6.96413	1.30071	6.14836	1.52433	0.901064	0.514069	0.778854	1.06633	2.57481	3.31084	16.9792	0.0735329	0.0331511	0.490731	16.1663	1.31635	0.0263462	23.5724
	30d	9.97348	97.257	22.8347	10.7979	0.820806	5.15004	3.73807	6.30311	7.36521	3.08362	0.804772	1.14853	9.13851	0.0673276	2.20841	0.999668	5.25338	0.476572	0.607944	0.704213	0.489415	0.660528	0.118849	0	1.04416	0.159405	0.0235095	4.04985	8.59662	9.79768	0.0723141	23.2849
