# Supplementary material for: Genomic Comparison of the P-ATPase Gene Family in Four Cotton Species and Their Expression Patterns in Gossypium hirsutum
Source: Molecules. 2018 May 5;23(5):1092. doi: 10.3390/molecules23051092 (PMC6102550; doi:10.3390/molecules23051092)
Supplement: Supplementary file 1 [file molecules-23-01092-s001.zip › Supplementary files/Table S3.xlsx]

## Sheet: Sheet1
Table S3: Homologous analyses of P-ATPase genes between different cotton species
Numble	Homologous genes
1	GhAHA1	GhAHA2
2	GhAHA3	GhAHA4
3	GhAHA5	GhAHA6
4	GhAHA12	GhAHA13
5	GhAHA16	GhAHA17
6	GhAHA20	GhAHA21
7	GhAHA22	GhAHA23
8	GhAHA10	GhAHA25
9	GhAHA26	GhAHA27
10	GhAHA28	GhAHA29
11	GhAHA30	GhAHA31
12	GhECA1	GhECA2
13	GhECA3	GhECA4
14	GhECA11	GhECA12
15	GhECA9	GhECA10
16	GhHMA2	GhHMA3
17	GhHMA5	GhHMA6
18	GhHMA7	GhHMA8
19	GhACA1	GhACA2
20	GhACA9	GhACA10
21	GhACA11	GhACA12
22	GhACA13	GhACA14
23	GhACA16	GhACA17
24	GhACA18	GhACA19
25	GhALA14	GhALA15
26	GhALA17	GhALA16
27	GhALA8	GhALA9
28	GhALA12	GhALA13
29	GhALA1	GhALA2
30	GhALA3	GhALA4
31	GhALA6	GhALA7
32	GhP5-1	GhP5-2
33	GaAHA5	GaAHA6
34	GaAHA9	GaAHA10
35	GaAHA13	GaAHA12
36	GaECA2	GaECA3
37	GaECA5	GaECA6
38	GaACA2	GaACA3
39	GaACA6	GaACA7
40	GaACA8	GaACA9
41	GaACA10	GaACA11
42	GaACA13	GaACA14
43	GaHMA2	GaHMA3
44	GaHMA7	GaHMA6
45	GaALA5	GaALA6
46	GaALA9	GaALA8
47	GaALA10	GaALA11
48	GaALA1	GaALA2
49	GaALA3	GaALA4
50	GrAHA6	GrAHA7
51	GrAHA9	GrAHA10
52	GrAHA5	GrAHA4
53	GrAHA1	GrAHA2
54	GrAHA13	GrAHA12
55	GrHMA3	GrHMA2
56	GrHMA4	GrHMA5
57	GrHMA8	GrHMA7
58	GrECA3	GrECA2
59	GrECA4	GrECA5
60	GrACA2	GrACA1
61	GrACA12	GrACA11
62	GrACA10	GrACA9
63	GrACA7	GrACA8
64	GrALA6	GrALA5
65	GrALA8	GrALA9
66	GrALA3	GrALA2
67	GaAHA2	GhAHA21
68	GaAHA6	GhAHA12
69	GaAHA9	GhAHA3
70	GaAHA10	GhAHA2
71	GaAHA13	GhAHA27
72	GaAHA12	GhAHA10
73	GaAHA7	GhAHA9
74	GaAHA14	GhAHA28
75	GaHMA4	GhHMA3
76	GhHMA1	GaHMA1
77	GaHMA2	GhHMA6
78	GaHMA5	GhHMA8
79	GhHMA9	GaHMA6
80	GaECA5	GhECA10
81	GaECA4	GhECA12
82	GhECA2	GaECA1
83	GhACA1	GaACA1
84	GhACA10	GaACA2
85	GhACA16	GaACA8
86	GhACA17	GaACA9
87	GaACA14	GhACA18
88	GhALA15	GaALA10
89	GhALA17	GaALA11
90	GaALA9	GhALA11
91	GhALA10	GaALA7
92	GaALA6	GhALA8
93	GhALA7	GaALA4
94	GhALA5	GaALA2
95	GaALA3	GhALA3
96	GrAHA2	GaAHA2
97	GrAHA3	GaAHA3
98	GrAHA1	GaAHA1
99	GrAHA5	GaAHA4
100	GrAHA8	GaAHA8
101	GrAHA6	GaAHA10
102	GrAHA7	GaAHA9
103	GrAHA14	GaAHA14
104	GrAHA11	GaAHA11
105	GrAHA13	GaAHA13
106	GrAHA12	GaAHA12
107	GrAHA9	GaAHA7
108	GrECA1	GaECA1
109	GrECA3	GaECA3
110	GrECA2	GaECA2
111	GrECA4	GaECA4
112	GrECA5	GaECA6
113	GaHMA1	GrHMA1
114	GrHMA3	GaHMA4
115	GrHMA4	GaHMA2
116	GrHMA5	GaHMA3
117	GrHMA6	GaHMA5
118	GrHMA8	GaHMA7
119	GrHMA7	GaHMA6
120	GrACA4	GaACA2
121	GrACA5	GaACA3
122	GaACA4	GrACA1
123	GaACA7	GrACA12
124	GaACA5	GrACA11
125	GrACA10	GaACA9
126	GrACA9	GaACA8
127	GrACA6	GaACA12
128	GrACA7	GaACA10
129	GaACA11	GrACA8
130	GrALA9	GaALA10
131	GrALA10	GaALA11
132	GrALA8	GaALA8
133	GrALA7	GaALA7
134	GrALA5	GaALA6
135	GrALA6	GaALA5
136	GrALA4	GaALA4
137	GrALA2	GaALA3
138	GrALA3	GaALA2
139	GrALA1	GaALA1
140	GrP5	GaP5
141	GhAHA20	GrAHA2
142	GrAHA3	GhAHA16
143	GhAHA1	GrAHA6
144	GhECA11	GrECA4
145	GhECA7	GrECA5
146	GrECA6	GhECA9
147	GhHMA3	GrHMA3
148	GhHMA4	GrHMA2
149	GhHMA1	GrHMA1
150	GhHMA8	GrHMA6
151	GhHMA9	GrHMA7
152	GrALA1	GhACA2
153	GhACA9	GrACA4
154	GhACA17	GrACA10
155	GhACA19	GrACA6
156	GhALA12	GrALA9
157	GhALA16	GrALA10
158	GhALA11	GrALA8
159	GhALA10	GrALA7
160	GrALA5	GhALA8
161	GrALA1	GhALA1
162	GhALA6	GrALA4
163	GhALA5	GrALA3
164	GrALA2	GhALA3
165	GhP5-2	GrP5
