# Supplementary material for: Genomic Comparison of the P-ATPase Gene Family in Four Cotton Species and Their Expression Patterns in Gossypium hirsutum
Source: Molecules. 2018 May 5;23(5):1092. doi: 10.3390/molecules23051092 (PMC6102550; doi:10.3390/molecules23051092)
Supplement: Supplementary file 1 [file molecules-23-01092-s001.zip › Supplementary files/Table S4.xlsx]

## Sheet: Sheet1
The RNA-seq data of P-ATPases expression patterns in upland cotton	Fiber-in-5-days post-anthesis	Fiber-in-10-days post-anthesis	Fiber-in-20-days post-anthesis	Fiber-in-25-days post-anthesis	Calycle	Leaf	Petal	Pistil	Root	Stamen	Stem	Torus
GhAHA1	0	0	0	0.21	0	0	0	0.05	0.02	9.16	0	0
GhAHA2	0.03	0	0	0.05	0	0	0	0	0	4.79	0.06	0
GhAHA3	0	0	0	0	0	0	0	0	0.03	0.14	0	0
GhAHA4	0	0.11	0	0.15	0.04	0.6	0	0.05	0.19	7.38	0	0
GhAHA5	0	0.22	0.05	0.03	0	0	0.18	0	0	21.12	0	0
GhAHA6	0	0	0	0.05	0	0	0	0.09	0	23.99	0	0
GhAHA7	0	0	0	0.03	0.48	0	0.19	0.05	0.03	97.26	0	0
GhAHA8	0.03	0	0	0	0.21	0.06	1.82	0.4	0.3	96.2	0	0
GhAHA9	0	0	0	0.03	0	0	0.46	0	0.03	0.13	0	0.05
GhAHA10	7.56	7.66	59.68	24.85	92.36	39.04	24.58	51.2	26.59	97.83	89.85	31.79
GhAHA11	0	0	0	0	0	0	0	0	0	0	0	0
GhAHA12	4.66	3.77	5.03	15.85	22.73	45.46	714.05	76.67	75.18	469.02	234.68	6.04
GhAHA13	1.77	0.75	0.74	7.06	3.31	28.58	692.19	43.77	36.92	376.93	31.52	3.85
GhAHA14	3.62	4.52	0.16	1.61	0	0.31	0.47	1.55	0.15	0.54	97.98	0.22
GhAHA15	5.65	5.57	0.5	7.83	0.24	0.41	2.15	1.8	0.72	1.78	208.86	1.03
GhAHA16	0.47	1.18	35.68	14.92	24.4	32.48	257.11	28.27	44.54	295.75	15.22	19.52
GhAHA17	0.74	1.57	51.37	16.25	28.86	47.8	234.31	23.25	56.29	193.75	7.53	24.48
GhAHA18	0.15	0.54	1.75	0.97	9.1	1.18	1288.6	131.3	17.29	1848.51	0.93	10.19
GhAHA19	0.09	0.27	2.83	1.1	2.75	0.71	358.63	40.13	1.35	1216.03	0.22	6.66
GhAHA20	3.94	3.14	45.75	38.81	86.02	18.22	59.29	20.75	53.26	120.38	44.26	51.64
GhAHA21	19.52	10.12	64.78	38.48	35.43	27.55	19.03	32.46	71.38	40.84	39.96	36.4
GhAHA22	0	0	0	0.15	0	0.29	0	0	0	0	0.11	0
GhAHA23	0	0	0	0.11	0	0.16	0	0	0	0	0	0
GhAHA24	0	0	0	0	0	0	0	0	0	0	0	0
GhAHA25	29.03	60.57	122.28	69.47	150.03	63.79	112.69	47.71	42.01	101.59	112.63	55.51
GhAHA26	66.47	69.19	55.31	36.38	51.76	29.81	77.05	88.94	65.49	17.48	15.71	25.38
GhAHA27	35.53	40.73	12.82	17.47	66.27	16.65	113.18	66.51	51.33	9.81	7.43	16.35
GhAHA28	85.88	47.77	18.3	14.55	44.83	38.76	80.75	36.32	18.35	6.91	11.69	69.6
GhAHA29	114.95	114.96	8.59	7.38	19.55	33.04	42.28	41.08	11.45	8.73	14.92	59.59
GhAHA30	0	0	0	0	0	0	0	0	0	0	0	0
GhAHA31	0.29	0.17	0	0	0	0	0	0.31	0.08	0	0	0
GhECA1	9.51	11.1	6.79	5.97	1.86	3.75	5.46	4.12	3.54	4.28	5.25	3.37
GhECA2	11.96	13.18	6.74	8.59	2.64	6.68	9.38	5.91	5.33	7.41	7.74	4.19
GhECA3	1.32	0.82	1.19	1.17	2.15	2.38	24.65	7.56	4.58	10.79	2.7	1.03
GhECA4	0.32	0.23	0.17	0.2	0.65	1.26	3.31	1.57	0.91	1.45	1.22	0.41
GhECA5	1.06	0.67	1.32	1.31	0.83	1.74	0.1	0.96	0.99	0.29	1.2	2.21
GhECA6	1.92	0.76	4.17	3.64	3.39	3.72	3.62	4.53	3.62	1.19	3.18	3.28
GhECA7	16.58	16.88	15.19	11.3	4.87	12.99	2.37	17.2	13.05	5.44	23.31	14.1
GhECA8	13.13	8.54	17.23	17.34	7.42	15.53	8.33	19.06	13.91	10.73	40.35	17.05
GhECA9	0.03	0.05	0.05	0.36	1.36	1.55	0	0.36	0.99	2.6	0.23	1.52
GhECA10	0.19	0.15	0.57	1.16	0.97	1.07	0	1.43	2.8	2.57	0	1.11
GhECA11	30.52	25.14	42.68	52.54	23.61	19.46	175.32	78.97	36.13	67.57	140.65	23.6
GhECA12	20.71	16.57	54.05	60.2	12.33	18.64	186.34	69.59	29.76	61.64	91.63	24.12
GhACA1	0.56	2.04	2.25	3.38	5.26	0.33	0.3	1.9	6.33	0.14	1.2	3.25
GhACA2	2.75	4.58	0.73	1.11	3.15	0	0.97	4.54	6.17	0	0.92	0.25
GhACA3	0.68	1.52	0.63	0.85	0.61	1.45	0.09	0.73	0.43	14.52	2.61	1.31
GhACA4	0	0	0	0	0	0	0	0	0	0	0	0
GhACA5	29.36	43.45	18.9	39.82	8.73	13.95	47.23	21.13	21.26	7.51	163.3	35.71
GhACA6	20.85	32.3	23.2	37.49	10.51	14.07	48.75	17.13	29.8	9	166.77	35.95
GhACA7	46.69	51.23	10.2	7.31	5.37	7.36	28.08	19.86	9.77	10.42	22.49	15.69
GhACA8	0	0.05	0.1	0.14	0.1	0.28	0.09	0	0.07	0.98	0.15	0.24
GhACA9	2.88	2.11	4.25	5.07	13.21	13.06	9.16	13.13	11.41	3.54	24.98	20.58
GhACA10	3.56	3.65	5.39	4.55	11.52	10.91	15.99	17.16	11.12	3.17	20.31	12.78
GhACA11	8.18	7.74	7.77	9.35	3.94	11.09	3.75	7.6	9.02	3.24	10.17	16.22
GhACA12	10.61	13.08	11.53	11.16	7.8	15.95	6.82	8.43	11.84	7.85	11.99	18.75
GhACA13	8.79	7.95	4.77	7.64	8.06	9.97	9.2	16.08	8.4	8.09	12.57	16.33
GhACA14	6.6	6.74	2.9	6.31	5.71	6.58	7.47	10.47	6.47	8.71	8.01	13.32
GhACA15	42.01	85.88	89.67	65.45	8.9	46.64	209.18	36.02	23.53	47.11	37.92	17.6
GhACA16	0.16	0.48	0.24	0.53	0.37	1.56	2.19	1.53	1.44	0.35	1.46	0.33
GhACA17	0.73	0.45	3.68	5.49	0.34	0.31	1.05	2.17	1.11	2.36	0	0.05
GhACA18	1.06	3.1	3.44	10.39	12.61	1.72	108.23	11.63	13.4	7.57	98.94	18.37
GhACA19	0.58	1.53	2.53	2.35	12.99	0.1	54.77	13.75	7.28	0.77	52.13	12.66
GhACA20	0.68	2	0	1.1	0.2	0.48	2.99	0.6	0.55	1.72	3.53	0
GhACA21	0.37	2.42	0.57	3.5	0.1	0.09	0.79	1.61	0.61	0.8	3.18	0.09
GhACA22	0	0.13	0.07	0.13	0	0	0	0	0	0	0.07	0
GhACA23	0	0	0	0	0	0	0	0	0	0	0	0
GhHMA1	16.67	22.41	16.93	20.91	33.67	36.88	27.11	23.57	27.68	50.39	27.32	32.79
GhHMA2	0.39	0.81	19.02	6.97	0.87	2.85	18.43	9.1	7.48	40.02	8.06	3
GhHMA3	0.24	0.11	8.99	1.86	1.16	2.5	12.83	5.61	10.35	22.27	2.49	0.87
GhHMA4	5.18	1.56	34.64	12.6	0.85	5.02	1.26	4.22	8.68	16.31	2.92	1.21
GhHMA5	7.09	1.88	1.48	2.99	5.12	6.16	1.24	4.73	2.4	1.02	4.15	9.93
GhHMA6	5.61	2.58	3.38	5.23	4.29	6.45	0.53	5.47	2.84	0.26	3.07	5.8
GhHMA7	7.11	11.96	33.23	19.68	9.43	17.01	14.03	11.48	8.26	38.7	45.04	16.1
GhHMA8	2.35	3.16	15.25	14.15	7.79	23.7	14.51	18.65	11.15	27.37	26.96	22.46
GhHMA9	6.05	7.46	32.06	16.37	2.83	19.71	7.29	28.51	3.83	39.89	12.71	14.3
GhHMA10	0.07	0	9.4	2.94	0	0.57	0	0	0	0	12.05	0
GhHMA11	0.73	0.12	3.16	1.31	0.08	0.11	0	7.07	0	0.29	2.54	0
GhHMA12	0.11	0.3	94.11	35.26	0.42	3.48	0.18	0.76	0.19	1.4	62.85	0.71
GhHMA13	0.05	0.42	12.94	5.53	0	0.89	0.15	0.07	0.34	0.21	12.33	0.17
GhALA1	4.82	6.55	8.38	6.33	3.82	5.94	28.71	4.18	8.05	21.75	11.54	8.64
GhALA2	7.02	9.54	14.56	8.97	7.53	9.1	27.29	6.24	8.88	22.3	16.65	8.59
GhALA3	2.82	4.74	1.9	1.18	1.09	2.7	1.4	3.65	1.93	0.59	4.03	1.14
GhALA4	1.96	1.93	2.28	1.66	1.27	1.95	2.41	1.92	2.94	1.16	4.87	1.205
GhALA5	0.49	1.14	0.73	3.84	0.656	3.09	4.74	2.38	2.53	2.06	77.38	8.97
GhALA6	16.01	14.3	15.43	15.03	9.15	15.52	22.89	19.93	13.19	14.22	14.92	12.23
GhALA7	0	0	0	0	0	0	0	0	0	0	0	0
GhALA8	0	0	0	0	0	0	0	0	0	0	0	0
GhALA9	0.2	0.12	0.04	0.24	0.14	0.24	0.074	0.26	0.29	0.66	0.28	0.35
GhALA10	0.022	0	0	0.04	0	0.041	0.073	0.076	0	13.98	0.045	0
GhALA11	1.44	0.92	4.72	3.8	0.79	8.86	1.39	4.03	2.6	0.55	1.87	1.18
GhALA12	2.53	1.73	0.14	0.62	1.41	3.73	3.078	3.23	0.73	3.51	3.55	12.56
GhALA13	6.21	9.39	1.75	1.24	9.3	6.96	2.77	7.32	5.7	2.55	4.03	13.36
GhALA14	1.16	1.14	1.87	3.6	4.23	5.83	7.86	6.97	4.32	4.95	26.18	10.06
GhALA15	0.32	0.08	0.29	3.56	4.15	5.13	11.67	5.48	3.02	10.16	27.32	8.71
GhALA16	0.75	0.86	2.36	4.68	1.99	2.37	11.37	5.46	6.67	4.5	196.89	7.27
GhALA17	1.54	2.77	5.85	5.16	3.57	3.14	10.67	5.29	8.8	1.54	158.07	3.88
GhP5-1	10.7	8.56	7.22	7.88	7.35	10.7	14.37	13.85	7.57	13.01	16.946	10.04
GhP5-2	10.26	8.88	10.41	7.81	7.35	8.58	14.42	13.26	7.93	12.94	15.92	7.7
